# Supplementary material for: Nutrient Intake and Gut Microbial Genera Changes after a 4-Week Placebo Controlled Galacto-Oligosaccharides Intervention in Young Females
Source: Nutrients. 2021 Dec 8;13(12):4384. doi: 10.3390/nu13124384 (PMC8705328; doi:10.3390/nu13124384)
Supplement: Supplementary file 1 [file nutrients-13-04384-s001.zip]

Archive with 1 entries (1 files):
- nutrients-1472117-supplementary.pdf
